# Supplementary material for: The predominant stride-frequency for routine swimming in catsharks (Scyliorhinus canicula) generates high power at high efficiency in the red musculature
Source: J Muscle Res Cell Motil. 2022 Nov 23;44(3):193–9. doi: 10.1007/s10974-022-09637-x (PMC10542727; doi:10.1007/s10974-022-09637-x)
Supplement: Supplementary file 1 — Supplementary file1 (XLSX 22 KB) [file 10974_2022_9637_MOESM1_ESM.xlsx]

## Sheet: Regresssions; Fig 3(a & b)
SLOW STRIDE LENGTH VS SWIM SPEED			FAST STRIDE LENGTH VS SWIM SPEED			SLOW STRIDE FREQUENCY VS SWIM SPEED			FAST STRIDE FREQUENCY VS SWIM SPEED
Regression Output	GraphPad Prism 9.0.0		Regression Output	GraphPad Prism 9.0.0		Regression Output	GraphPad Prism 9.0.0		Regression Output	GraphPad Prism 9.0.0
Best-fit values			Best-fit values			Best-fit values			Best-fit values
Slope	0.965		Slope	0.0296		Slope	0.4897		Slope	1.682
Y-intercept	0.125		Y-intercept	0.615		Y-intercept	0.5981		Y-intercept	-0.01921
X-intercept	-0.129		X-intercept	-20.8		X-intercept	-1.221		X-intercept	0.01142
1/slope	1.04		1/slope	33.8		1/slope	2.042		1/slope	0.5946
Std. Error			Std. Error			Std. Error			Std. Error
Slope	0.0974		Slope	0.478		Slope	0.1643		Slope	0.8198
Y-intercept	0.0377		Y-intercept	0.309		Y-intercept	0.06359		Y-intercept	0.5295
95% Confidence Intervals			95% Confidence Intervals			95% Confidence Intervals			95% Confidence Intervals
Slope	0.772 to 1.16		Slope	-0.995 to 1.05		Slope	0.1641 to 0.8152		Slope	-0.07649 to 3.440
Y-intercept	0.0500 to 0.199		Y-intercept	-0.0472 to 1.28		Y-intercept	0.4721 to 0.7241		Y-intercept	-1.155 to 1.117
X-intercept	-0.257 to -0.0432		X-intercept	-infinity to 0.0451		X-intercept	-4.401 to -0.5805		X-intercept	-infinity to 0.3383
Goodness of Fit			Goodness of Fit			Goodness of Fit			Goodness of Fit
R squared	0.465		R squared	0.000274		R squared	0.07286		R squared	0.2311
Sy.x	0.0693		Sy.x	0.147		Sy.x	0.117		Sy.x	0.2527
Is slope significantly non-zero?			Is slope significantly non-zero?			Is slope significantly non-zero?			Is slope significantly non-zero?
F	98.3		F	0.00383		F	8.88		F	4.209
DFn, DFd	1, 113		DFn, DFd	1, 14		DFn, DFd	1, 113		DFn, DFd	1, 14
P value	<0.0001		P value	0.9515		P value	0.0035		P value	0.0594
Deviation from zero?	Significant		Deviation from zero?	Not Significant		Deviation from zero?	Significant		Deviation from zero?	Not Significant
Equation	Y = 0.965*X + 0.125		Equation	Y = 0.0296*X + 0.615		Equation	Y = 0.4897*X + 0.5981		Equation	Y = 1.682*X - 0.01921
Data			Data			Data			Data
Number of X values	115		Number of X values	16		Number of X values	115		Number of X values	16
Maximum number of Y replicates	1		Maximum number of Y replicates	1		Maximum number of Y replicates	1		Maximum number of Y replicates	1
Total number of values	115		Total number of values	16		Total number of values	115		Total number of values	16
Number of missing values	0		Number of missing values	0		Number of missing values	0		Number of missing values	0
Swim Speed (FL / s)	Stride Length (FL)		Swim Speed (FL / s)	Stride Length (FL)		Swim Speed (FL / s)	Stride Frequency (s-1)		Swim Speed (FL / s)	Stride Frequency (s-1)
0.258	0.405		0.553	0.656		0.258	0.636		0.553	0.842
0.264	0.447		0.555	0.526		0.264	0.591		0.555	1.055
0.268	0.261		0.571	0.582		0.268	1.024		0.571	0.98
0.269	0.441		0.573	0.749		0.269	0.609		0.573	0.765
0.271	0.432		0.59	0.462		0.271	0.629		0.59	1.278
0.275	0.437		0.616	0.691		0.275	0.629		0.616	0.891
0.278	0.401		0.625	0.626		0.278	0.693		0.625	0.999
0.285	0.251		0.628	0.625		0.285	1.139		0.628	1.005
0.288	0.415		0.631	0.591		0.288	0.694		0.631	1.068
0.292	0.4		0.636	0.545		0.292	0.73		0.636	1.167
0.293	0.363		0.648	0.985		0.293	0.807		0.648	0.658
0.294	0.423		0.663	0.661		0.294	0.694		0.663	1.003
0.296	0.43		0.671	0.844		0.296	0.69		0.671	0.795
0.301	0.37		0.7	0.388		0.301	0.813		0.7	1.805
0.303	0.488		0.727	0.567		0.303	0.62		0.727	1.281
0.303	0.465		0.874	0.643		0.303	0.652		0.874	1.358
0.303	0.35					0.303	0.866
0.306	0.339					0.306	0.905
0.307	0.492					0.307	0.624
0.311	0.441					0.311	0.706
0.313	0.301					0.313	1.041
0.314	0.449					0.314	0.699
0.315	0.405					0.315	0.776
0.315	0.405					0.315	0.777
0.315	0.425					0.315	0.741
0.315	0.365					0.315	0.863
0.318	0.406					0.318	0.784
0.318	0.456					0.318	0.697
0.324	0.383					0.324	0.846
0.331	0.494					0.331	0.67
0.331	0.449					0.331	0.738
0.339	0.381					0.339	0.889
0.342	0.455					0.342	0.751
0.344	0.552					0.344	0.623
0.346	0.452					0.346	0.765
0.348	0.538					0.348	0.646
0.349	0.508					0.349	0.686
0.35	0.483					0.35	0.725
0.35	0.455					0.35	0.77
0.357	0.43					0.357	0.83
0.357	0.512					0.357	0.698
0.357	0.447					0.357	0.799
0.358	0.466					0.358	0.767
0.358	0.422					0.358	0.848
0.36	0.598					0.36	0.602
0.36	0.537					0.36	0.67
0.366	0.478					0.366	0.764
0.366	0.513					0.366	0.713
0.369	0.474					0.369	0.778
0.369	0.494					0.369	0.747
0.37	0.564					0.37	0.656
0.371	0.528					0.371	0.702
0.372	0.504					0.372	0.738
0.376	0.423					0.376	0.888
0.376	0.403					0.376	0.933
0.376	0.497					0.376	0.757
0.376	0.522					0.376	0.721
0.377	0.375					0.377	1.005
0.379	0.713					0.379	0.532
0.381	0.477					0.381	0.798
0.381	0.509					0.381	0.75
0.383	0.37					0.383	1.036
0.385	0.49					0.385	0.784
0.386	0.412					0.386	0.938
0.386	0.385					0.386	1.003
0.388	0.467					0.388	0.831
0.388	0.496					0.388	0.782
0.389	0.6					0.389	0.649
0.39	0.519					0.39	0.752
0.39	0.583					0.39	0.67
0.396	0.542					0.396	0.73
0.397	0.561					0.397	0.708
0.399	0.511					0.399	0.781
0.4	0.478					0.4	0.836
0.401	0.561					0.401	0.714
0.401	0.522					0.401	0.768
0.402	0.513					0.402	0.783
0.403	0.572					0.403	0.704
0.41	0.546					0.41	0.751
0.413	0.502					0.413	0.823
0.415	0.466					0.415	0.89
0.418	0.453					0.418	0.923
0.422	0.607					0.422	0.695
0.423	0.396					0.423	1.069
0.424	0.509					0.424	0.832
0.424	0.389					0.424	1.091
0.428	0.638					0.428	0.671
0.43	0.559					0.43	0.769
0.434	0.511					0.434	0.849
0.437	0.69					0.437	0.633
0.439	0.472					0.439	0.93
0.444	0.64					0.444	0.693
0.449	0.523					0.449	0.858
0.453	0.491					0.453	0.922
0.453	0.496					0.453	0.913
0.456	0.548					0.456	0.832
0.457	0.685					0.457	0.667
0.458	0.53					0.458	0.863
0.462	0.479					0.462	0.963
0.463	0.591					0.463	0.784
0.467	0.592					0.467	0.788
0.469	0.715					0.469	0.656
0.474	0.524					0.474	0.871
0.475	0.649					0.475	0.731
0.477	0.526					0.477	0.909
0.479	0.569					0.479	0.842
0.48	0.524					0.48	0.915
0.492	0.71					0.492	0.693
0.496	0.486					0.496	1.021
0.499	0.546					0.499	0.914
0.507	0.632					0.507	0.802
0.511	0.503					0.511	1.016
0.514	0.746					0.514	0.69
0.52	0.703					0.52	0.74
0.534	0.636					0.534	0.84

## Sheet: Histograms; Figs 2 & 4(a & b)
	SWIM SPEEDS				SLOW STRIDES				FAST STRIDES				SLOW STRIDE FREQUENCY				FAST STRIDE FREQUENCY
Histogram Output	GraphPad Prism 9.0.0			Histogram Output	GraphPad Prism 9.0.0			Histogram Output	GraphPad Prism 9.0.0			Histogram Output	GraphPad Prism 9.0.0			Histogram Output	GraphPad Prism 9.0.0
Number of binned values	163			Number of binned values	115			Number of binned values	16			Number of binned values	115			Number of binned values	16
Minimum	0.22			Minimum	0.251			Minimum	0.388			Minimum	0.532			Minimum	0.658
25% Percentile	0.342			25% Percentile	0.43			25% Percentile	0.5505			25% Percentile	0.694			25% Percentile	0.85425
Median	0.396			Median	0.491			Median	0.6255			Median	0.768			Median	1.004
75% Percentile	0.475			75% Percentile	0.542			75% Percentile	0.6835			75% Percentile	0.858			75% Percentile	1.25025
Maximum	1.005			Maximum	0.746			Maximum	0.985			Maximum	1.139			Maximum	1.805
Mean	0.428313			Mean	0.492722			Mean	0.633813			Mean	0.7848			Mean	1.05937
Std. Deviation	0.135727			Std. Deviation	0.0943747			Std. Deviation	0.142347			Std. Deviation	0.120948			Std. Deviation	0.278455
Std. Error of Mean	0.0106309			Std. Error of Mean	0.00880049			Std. Error of Mean	0.0355868			Std. Error of Mean	0.0112785			Std. Error of Mean	0.0696138
Lower 95% CI of mean	0.40732			Lower 95% CI of mean	0.475288			Lower 95% CI of mean	0.557961			Lower 95% CI of mean	0.762457			Lower 95% CI of mean	0.910997
Upper 95% CI of mean	0.449306			Upper 95% CI of mean	0.510155			Upper 95% CI of mean	0.709664			Upper 95% CI of mean	0.807143			Upper 95% CI of mean	1.20775
		Data for analysis				Data for analysis				Data for analysis				Data for analysis				Data for analysis
Bin Center	# values	Fish-Lengths / s		Bin Center	# values	Fish-Lengths		Bin Center	# values	Fish-Lengths		Bin Center	# values	Freq (s-1)		Bin Center	# values	Freq (s-1)
0.235	2	0.22		0.24	1	0.405		0.24	0	0.656		0.55	1	0.636		0.55	0	0.842
0.2665	7	0.23		0.27	1	0.447		0.27	0	0.526		0.6	6	0.591		0.6	0	1.055
0.298	18	0.258		0.3	1	0.261		0.3	0	0.582		0.65	14	1.024		0.65	1	0.98
0.3295	15	0.264		0.33	1	0.441		0.33	0	0.749		0.7	20	0.609		0.7	0	0.765
0.361	25	0.268		0.36	5	0.432		0.36	0	0.462		0.75	19	0.629		0.75	1	1.278
0.3925	22	0.269		0.39	9	0.437		0.39	1	0.691		0.8	16	0.629		0.8	1	0.891
0.424	19	0.271		0.42	13	0.401		0.42	0	0.626		0.85	15	0.693		0.85	1	0.999
0.4555	13	0.275		0.45	12	0.251		0.45	1	0.625		0.9	10	1.139		0.9	1	1.005
0.487	11	0.278		0.48	18	0.415		0.48	0	0.591		0.95	4	0.694		0.95	0	1.068
0.5185	7	0.285		0.51	20	0.4		0.51	0	0.545		1	5	0.73		1	4	1.167
0.55	2	0.288		0.54	10	0.363		0.54	2	0.985		1.05	3	0.807		1.05	2	0.658
0.5815	3	0.292		0.57	7	0.423		0.57	2	0.661		1.1	1	0.694		1.1	0	1.003
0.613	4	0.293		0.6	5	0.43		0.6	1	0.844		1.15	1	0.69		1.15	1	0.795
0.6445	4	0.294		0.63	4	0.37		0.63	3	0.388		1.2	0	0.813		1.2	0	1.805
0.676	3	0.296		0.66	1	0.488		0.66	2	0.567		1.25	0	0.62		1.25	0	1.281
0.7075	1	0.301		0.69	3	0.465		0.69	1	0.643		1.3	0	0.652		1.3	2	1.358
0.739	1	0.301		0.72	3	0.35		0.72	0			1.35	0	0.866		1.35	1
0.7705	2	0.303		0.75	1	0.339		0.75	1			1.4	0	0.905		1.4	0
0.802	0	0.303		0.78	0	0.492		0.78	0			1.45	0	0.624		1.45	0
0.8335	0	0.303		0.81	0	0.441		0.81	0			1.5	0	0.706		1.5	0
0.865	2	0.303		0.84	0	0.301		0.84	1			1.55	0	1.041		1.55	0
0.8965	0	0.305		0.87	0	0.449		0.87	0			1.6	0	0.699		1.6	0
0.928	0	0.306		0.9	0	0.405		0.9	0			1.65	0	0.776		1.65	0
0.9595	1	0.307		0.93	0	0.405		0.93	0			1.7	0	0.777		1.7	0
0.991	1	0.311		0.96	0	0.425		0.96	0			1.75	0	0.741		1.75	0
		0.311		0.99	0	0.365		0.99	1			1.8	0	0.863		1.8	1
		0.313				0.406						1.85	0	0.784		1.85	0
		0.314				0.456								0.697
		0.315				0.383								0.846
		0.315				0.494								0.67
		0.315				0.449								0.738
		0.315				0.381								0.889
		0.318				0.455								0.751
		0.318				0.552								0.623
		0.318				0.452								0.765
		0.324				0.538								0.646
		0.331				0.508								0.686
		0.331				0.483								0.725
		0.336				0.455								0.77
		0.339				0.43								0.83
		0.342				0.512								0.698
		0.344				0.447								0.799
		0.346				0.466								0.767
		0.348				0.422								0.848
		0.349				0.598								0.602
		0.35				0.537								0.67
		0.35				0.478								0.764
		0.353				0.513								0.713
		0.356				0.474								0.778
		0.357				0.494								0.747
		0.357				0.564								0.656
		0.357				0.528								0.702
		0.358				0.504								0.738
		0.358				0.423								0.888
		0.36				0.403								0.933
		0.36				0.497								0.757
		0.366				0.522								0.721
		0.366				0.375								1.005
		0.369				0.713								0.532
		0.369				0.477								0.798
		0.37				0.509								0.75
		0.371				0.37								1.036
		0.372				0.49								0.784
		0.376				0.412								0.938
		0.376				0.385								1.003
		0.376				0.467								0.831
		0.376				0.496								0.782
		0.377				0.6								0.649
		0.379				0.519								0.752
		0.381				0.583								0.67
		0.381				0.542								0.73
		0.383				0.561								0.708
		0.385				0.511								0.781
		0.386				0.478								0.836
		0.386				0.561								0.714
		0.388				0.522								0.768
		0.388				0.513								0.783
		0.389				0.572								0.704
		0.39				0.546								0.751
		0.39				0.502								0.823
		0.39				0.466								0.89
		0.396				0.453								0.923
		0.397				0.607								0.695
		0.399				0.396								1.069
		0.4				0.509								0.832
		0.401				0.389								1.091
		0.401				0.638								0.671
		0.402				0.559								0.769
		0.403				0.511								0.849
		0.41				0.69								0.633
		0.412				0.472								0.93
		0.412				0.64								0.693
		0.413				0.523								0.858
		0.415				0.491								0.922
		0.418				0.496								0.913
		0.42				0.548								0.832
		0.422				0.685								0.667
		0.423				0.53								0.863
		0.424				0.479								0.963
		0.424				0.591								0.784
		0.428				0.592								0.788
		0.43				0.715								0.656
		0.431				0.524								0.871
		0.432				0.649								0.731
		0.434				0.526								0.909
		0.436				0.569								0.842
		0.437				0.524								0.915
		0.439				0.71								0.693
		0.444				0.486								1.021
		0.449				0.546								0.914
		0.453				0.632								0.802
		0.453				0.503								1.016
		0.456				0.746								0.69
		0.456				0.703								0.74
		0.457				0.636								0.84
		0.458
		0.462
		0.462
		0.463
		0.467
		0.469
		0.474
		0.475
		0.477
		0.479
		0.48
		0.488
		0.488
		0.492
		0.496
		0.499
		0.501
		0.507
		0.509
		0.511
		0.512
		0.514
		0.52
		0.534
		0.553
		0.555
		0.571
		0.573
		0.59
		0.616
		0.625
		0.625
		0.628
		0.631
		0.635
		0.636
		0.648
		0.663
		0.671
		0.682
		0.7
		0.727
		0.77
		0.786
		0.863
		0.874
		0.962
		1.005
